# Supplementary material for: Probing the Electrode–Electrolyte Interface of Sodium/Glyme-Based Battery Electrolytes
Source: J Phys Chem C Nanomater Interfaces. 2024 Mar 27;128(14):5798–808. doi: 10.1021/acs.jpcc.3c08083 (PMC11017320; doi:10.1021/acs.jpcc.3c08083)
Supplement: Supplementary file 2 — jp3c08083_si_002.zip [file jp3c08083_si_002.zip]

Archive with 9 entries (8 files):
- tet_stuct_2G4_0TFSI.com
- __MACOSX/
- __MACOSX/._tet_stuct_2G4_0TFSI.com
- di_stuct_2G2_1TFSI.com
- __MACOSX/._di_stuct_2G2_1TFSI.com
- di_stuct_2G2_0TFSI.com
- __MACOSX/._di_stuct_2G2_0TFSI.com
- tri_stuct_2G3_0TFSI.com
- __MACOSX/._tri_stuct_2G3_0TFSI.com
